# Supplementary material for: Locating Medical Information during an Infodemic: Information Seeking Behavior and Strategies of Health-Care Workers in Germany
Source: Healthcare (Basel). 2023 May 30;11(11):1602. doi: 10.3390/healthcare11111602 (PMC10252231; doi:10.3390/healthcare11111602)
Supplement: Supplementary file 1 [file healthcare-11-01602-s001.zip]

Archive with 1 entries (1 files):
- healthcare-2382777-supplementary.pdf
